# Supplementary material for: Characterization of the Src-regulated kinome identifies SGK1 as a key mediator of Src-induced transformation
Source: Nat Commun. 2019 Jan 17;10:296. doi: 10.1038/s41467-018-08154-1 (PMC6336867; doi:10.1038/s41467-018-08154-1)
Supplement: Supplementary file 4 — Supplementary Data 1 [file 41467_2018_8154_MOESM4_ESM.xlsx]

## Sheet: Supplementary Data 1
Supplementary Data 1. List of kinase phosphorylation sites exhibiting ≥1.5 fold change in either direction.
MS-based kinomic profiling results generated from MCF-10A_Ctrl and MCF-10A_Src cells as described in Methods. 135 kinase phosphorylation sites exhibiting ≥1.5 fold change in either direction were identified. The 135 phosphorylated sites correspond to a total of 59 kinases. There were 106 up-regulated sites and 29 down-regulated sites.
	Changes at the phospho levels are normalised to the total protein levels
	Changes are not statistically significant at p<0.05 but all replicates show consistent direction of change
	Accession number	UniProt name	Protein name used in Figures	pSite position	Fold change	pSIte	Kinase group	Modified sequence	Sequence window (pSite at position 7）
UP	P00523	Chick_Src	Chick_Src	S12	389.828	S	TK	_SKPKDPS(ph)QR_	SKPKDPSQRRRSI			Summary
	P00523	Chick_Src	Chick_Src	T24	54.6245	T	TK	_RRSLEPPDST(ph)HHGGFPASQTPNK_	LEPPDSTHHGGFP				Up	Down	total
	O15021	MAST4	MAST4	S1825	36.3016	S	AGC	_TEIPS(ph)PESAQSPSPSGDVR_	SKTEIPSPESAQS			All Sites	106	29	135
	P12931-2	SRC	SRC	T426	28.3469	T	TK	_LIEDNEYT(ph)ARQGAK_	IEDNEYTARQGAK			pTyr	47	3	50
	P00523	Chick_Src	Chick_Src	S32	27.9791	S	TK	_RRSLEPPDS(ph)THHGGFPAS(ph)QTPNK_	HGGFPASQTPNKT			%	0.443396	0.103448	0.37037
	P12931-2	SRC	SRC	Y425	25.1459	Y	TK	_LIEDNEY(ph)TAR_	LIEDNEYTARQGA
	P06239-3	LCK	LCK	Y424	24.0756	Y	TK	_LIEDNEY(ph)TAR_	LIEDNEYTAREGA
	P00523	Chick_Src	Chick_Src	S48	17.6382	S	TK	_TPS(ph)RSFGTVATEPK_	DTHRTPSRSFGTV
	P12931-2	SRC	SRC	Y222	17.3038	Y	TK	_LDSGGFY(ph)ITSR_	LDSGGFYITSRTQ
	P41240	CSK	CSK	Y18	16.6091	Y	TK	_Y(ph)NFHGTAEQDLPFCK_	TECIAKYNFHGTA
	Q00534	CDK6	CDK6	Y24	14.4099	Y	CMGC	_ADQQYECVAEIGEGAY(ph)GK_	EIGEGAYGKVFKA
	P00523	Chick_Src	Chick_Src	T289	14.2365	T	TK	_IGQGCFGEVWMGTWNGT(ph)TR_	MGTWNGTTRVAIK
	Q05397	FAK1	FAK	Y925	12.9695	Y	TK	_VY(ph)ENVTGLVK_	RSNDKVYENVTGL
	P12931-2	SRC	SRC	S218	12.9469	S	TK	_KLDS(ph)GGFYITSR_	KIRKLDSGGFYIT
	P00523	Chick_Src	Chick_Src	S72	12.1769	S	TK	_LFGGFNTSDTVTS(ph)PQR_	TSDTVTSPQRAGA
	P00523	Chick_Src	Chick_Src	S50	12.0765	S	TK	_S(ph)FGTVATEPK_	HRTPSRSFGTVAT
	Q08345-5	DDR1	DDR1	Y798	11.082	Y	TK	_NLY(ph)AGDY(ph)YR_	GMSRNLYAGDYYR
	Q08345-5	DDR1	DDR1	Y802	11.082	Y	TK	_NLY(ph)AGDY(ph)YR_	NLYAGDYYRVQGR
	P00523	Chick_Src	Chick_Src	S17	11.0726	S	TK	_S(ph)LEPPDSTHHGGFPASQTPNK_	PSQRRRSLEPPDS
	P12931-2	SRC	SRC	Y193	10.9847	Y	TK	_GAY(ph)CLSVSDFDNAK_	ETTKGAYCLSVSD
	P00523	Chick_Src	Chick_Src	T71	10.4625	T	TK	_LFGGFNTSDTVT(ph)SPQR_	NTSDTVTSPQRAG
	P42345	MTOR	MTOR	Y1232	8.76655	Y	Atypical	_GYTIADEEEDPIIY(ph)QHR_	EEDPIIYQHRMIR
	P06239-3	LCK	LCK	T425	8.58818	T	TK	_LIEDNEYT(ph)AR_	IEDNEYTAREGAK
	P16591	FER	FER	Y714	7.82886	Y	TK	_QEDGGVY(ph)SSSGIK_	QEDGGVYSSSGIK
	P12931-2	SRC	SRC	S104	7.16894	S	TK	_TETDLS(ph)FK_	RTETDLSFKKGER
	P00523	Chick_Src	Chick_Src	Y436	7.02191	Y	TK	_WTAPEAALY(ph)GR_	APEAAIYGRFTIK
	P00523	Chick_Src	Chick_Src	T66	6.63878	T	TK	_LFGGFNT(ph)SDTVT(ph)SPQR_	LFGGFNTSDTVTS
	Q14289	FAK2	PTK2B/FAK2	Y579	6.55941	Y	TK	_YIEDEDY(ph)Y(ph)KASVTR_	YIEDEDYYKASVT
	P42684	ABL2	ABL2	T440	6.27662	T	TK	_LM(ox)TGDTYT(ph)AHAGAK_	MTGDTYTAHAGAK
	P42684	ABL2	ABL2	T438	6.276	T	TK	_LMTGDT(ph)YTAHAGAK_	RLMTGDTYTAHAG
	P42684	ABL2	ABL2	Y439	6.25383	Y	TK	_LMTGDTY(ph)TAHAGAK_	LMTGDTYTAHAGA
	P30530	UFO	AXL	Y759	5.76903	Y	TK	_GQTPYPGVENSEIY(ph)DYLR_	VENSEIYDYLRQG
	P00523	Chick_Src	Chick_Src	Y229	5.38619	Y	TK	_TQFSSIQQIVAY(ph)YSK_	IQQIVAYYSKHAD
	P42680	TEC	TEC	Y519	5.35765	Y	TK	_YVLDDQY(ph)TSSSGAK_	YVLDDQYTSSSGA
	P12931-2	SRC	SRC	Y344	5.3079	Y	TK	_LVQLYAVVSEEPIY(ph)IVTEYMSK_	VSEEPIYIVTEYM
	Q14289	FAK2	PTK2B/FAK2	Y819	5.25437	Y	TK	_QMVEDY(ph)QWLR_	KQMVEDYQWLRQE
	P00523	Chick_Src	Chick_Src	Y416	4.99768	Y	TK	_LIEDNEY(ph)T(ph)ARQGAK_	IIEDNEYTARQGA
	Q14289	FAK2	PTK2B/FAK2	Y580	4.78216	Y	TK	_YIEDEDY(ph)Y(ph)KASVTR_	IEDEDYYKASVTR
	Q05397-2	FAK1	FAK	Y688	4.78124	Y	TK	_FLIGNQHIY(ph)QPVGKPDPAAPPK_	IGNQHIYQPVGKP
	Q05397	FAK1	FAK	Y5	4.77615	Y	TK	_(ac)AAAY(ph)LDPNLNHTPNSSTK_	__MAAAYLDPNLN
	P41240	CSK	CSK	S10	4.58539	S	TK	_(ac)SAIQAAWPS(ph)GTECIAK_	IQAAWPSGTECIA
	Q05655	KPCD	KPCD	Y334	4.52199	Y	AGC	_TGVAGEDMQDNSGTY(ph)GK_	QDNSGTYGKIWEG
	P00523	Chick_Src	Chick_Src	S67	4.2872	S	TK	_LFGGFNTS(ph)DTVTS(ph)PQR_	FGGFNTSDTVTSP
	P00523	Chick_Src	Chick_Src	T417	4.17128	T	TK	_LIEDNEY(ph)T(ph)ARQGAK_	IEDNEYTARQGAK
	Q05655	KPCD	KPCD	Y313	4.14104	Y	AGC	_RSDSASSEPVGIY(ph)QGFEK_	SEPVGIYQGFEKK
	P00523	Chick_Src	Chick_Src	Y184	4.11681	Y	TK	_GAY(ph)CLSVSDFDNAK_	ETTKGAYCISVSD
	P07948-2	LYN	LYN	T377	4.0487	T	TK	_VIEDNEYT(ph)AREGAK_	IEDNEYTAREGAK
	Q05397	FAK1	FAK	S887	3.9141	S	TK	_KPPRPGAPGHLGS(ph)LASLSSPADSYNEGVK_	APGHLGSLASLSS
	P00523	Chick_Src	Chick_Src	S209	3.6739	S	TK	_LDS(ph)GGFYITSR_	KIRKLDSGGFYIT
	P41240	CSK	CSK	T12	3.61294	T	TK	_(ac)SAIQAAWPSGT(ph)ECIAK_	AAWPSGTECIAKY
	Q05397	FAK1	FAK	S574	3.60023	S	TK	_YMEDS(ph)TYYK_	SRYMEDSTYYKAS
	P00523	Chick_Src	Chick_Src	Y90	3.5168	Y	TK	_AGALAGGVTTFVALY(ph)DYESR_	TTFVALYDYESRT
	Q14289	FAK2	PTK2B/FAK2	Y849	3.51517	Y	TK	_S(ph)PLTPEKEVGY(ph)LEFTGPPQKPPR_	PEKEVGYLEFTGP
	Q05397	FAK1	FAK	Y577	3.42885	Y	TK	_YMEDSTY(ph)Y(ph)KASK_	MEDSTYYKASKGK
	Q05397	FAK1	FAK	Y407	3.23813	Y	TK	_THAVSVS(ph)ETDDYAEIIDEEDTY(ph)TMPSTR_	IDEEDTYTMPSTR
	Q05397	FAK1	FAK	Y861	3.06362	Y	TK	_GSIDREDGSLQGPIGNQHIY(ph)QPVGKPDPAAPPK_	IGNQHIYQPVGKP
	P00533	EGFR	EGFR	Y869	3.00002	Y	TK	_LLGAEEKEY(ph)HAEGGKVPIK_	GAEEKEYHAEGGK
	P07948	LYN	LYN	T398	2.97692	T	TK	_VIEDNEYT(ph)AREGAK_	IEDNEYTAREGAK
	P07948	LYN	LYN	Y397	2.9749	Y	TK	_VIEDNEY(ph)TAR_	VIEDNEYTAREGA
	Q15139	KPCD1	PKD1	S251	2.7098	S	CAMK	_SNSQS(ph)YIGRPIHLDK_	KRSNSQSYIGRPI
	P16591	FER	FER	S715	2.7018	S	TK	_QEDGGVYS(ph)SSGLK_	EDGGVYSSSGLKQ
	Q07912-3	ACK1	TNK2	Y905	2.63883	Y	TK	_Y(ph)ATPQVIQAPGPR_	FASDPKYATPQVI
	P29317	EPHA2	EPHA2	Y575	2.62289	Y	TK	_QSPEDVY(ph)FSK_	QSPEDVYFSKSEQ
	P54760	EPHB4	EPHB4	S770	2.61397	S	TK	_FLEENSS(ph)DPTYTSSLGGK_	FLEENSSDPTYTS
	P42684	ABL2	ABL2	S602	2.59092	S	TK	_ENIEGAQDATENS(ph)ASSLAPGFIR_	QDATENSASSLAP
	O95819-3	M4K4	MAP4K4	S733	2.56187	S	STE	_DSPIQGSGQQNSQAGQRNS(ph)TSIEPR_	QAGQRNSTSIEPR
	P29317	EPHA2	EPHA2	Y772	2.53826	Y	TK	_VLEDDPEATY(ph)TTSGGK_	DDPEATYTTSGGK
	P42684-4	ABL2	ABL2	Y647	2.53395	Y	TK	_Y(ph)ELTGLPEQDR_	NQPHKKYELTGLP
	Q05397	FAK1	FAK	T575	2.45725	T	TK	_YMEDST(ph)Y(ph)Y(ph)KASK_	RYMEDSTYYKASK
	P29317	EPHA2	EPHA2	T771	2.441	T	TK	_VLEDDPEAT(ph)Y(ph)T(ph)T(ph)SGGK_	EDDPEATYTTSGG
	P29317	EPHA2	EPHA2	Y628	2.39909	Y	TK	_VIGAGEFGEVY(ph)KGMLK_	GEFGEVYKGMLKT
	P00523	Chick_Src	Chick_Src	S101	2.35797	S	TK	_TETDLS(ph)FK_	RTETDISFKKGER
	Q9Y6M4	KC1G3	CSNK1G3	Y68	2.30468	Y	CK1	_NIYTNEY(ph)VAIK_	NIYTNEYVAIKIE
	Q15139	KPCD1	PKD1	S247	2.25535	S	CAMK	_RS(ph)NSQSYIGRPIHLDK_	IGREKRSNSQSYI
	Q7KZI7	MARK2	MARK2	S479	2.25398	S	CAMK	_TTPTPSTNSVISTS(ph)TNR_	NSVISTSTNRSRN
	P29317	EPHA2	EPHA2	T774	2.2199	T	TK	_VLEDDPEAT(ph)Y(ph)T(ph)T(ph)SGGK_	PEATYTTSGGKIP
	Q13555-6	KCC2G	CAMK2G	S315	2.1873	S	CAMK	_NFS(ph)VGRQSS(ph)APASPAASAAGLAGQAAK_	LVSRNFSVGRQSS
	Q14289	FAK2	PTK2B/FAK2	S839	2.18724	S	TK	_S(ph)PLTPEKEVGYLEFTGPPQKPPR_	VYMNDKSPLTPEK
	P00519-2	ABL1	ABL1	Y204	2.1817	Y	TK	_LY(ph)VSSESR_	ASDGKLYVSSESR
	P29317	EPHA2	EPHA2	T773	2.15928	T	TK	_VLEDDPEAT(ph)Y(ph)T(ph)T(ph)SGGK_	DPEATYTTSGGKI
	Q13555-8	KCC2G	CAMK2G	T287	2.11675	T	CAMK	_QET(ph)VECLR_	MMHRQETVECLRK
	P07948	LYN	LYN	Y473	2.06078	Y	TK	_VENCPDELY(ph)DIMK_	NCPDELYDIMKMC
	P07948	LYN	LYN	Y306	2.0573	Y	TK	_LY(ph)AVVTR_	DKLVRLYAVVTRE
	P54756	EPHA5	EPHA5	Y833	2.03757	Y	TK	_VLEDDPEAAY(ph)TTR_	DDPEAAYTTRGGK
	Q14289	FAK2	PTK2B/FAK2	T842	1.99714	T	TK	_SPLT(ph)PEKEVGYLEFTGPPQKPPR_	NDKSPLTPEKEVG
	P57078	RIPK4	RIPK4	S420	1.9666	S	TKL	_RIS(ph)GVSSVDSAFSSR_	GSGKRISGVSSVD
	Q8IVH8	M4K3	MAP4K3	S329	1.88527	S	STE	_TRS(ph)EITFGQVK_	REEKTRSEITFGQ
	Q13555-6	KCC2G	CAMK2G	S320	1.8626	S	CAMK	_QS(ph)SAPASPAASAAGLAGQAAK_	FSVGRQSSAPASP
	Q9NRM7	LATS2	LATS2	T279	1.8414	T	AGC	_T(ph)PPETGGYASLPTK_	PSFQSKTPPETGG
	P06241	FYN	FYN	S21	1.83727	S	TK	_DGS(ph)LNQSSGYR_	TEERDGSLNQSSG
	P42684	ABL2	ABL2	Y718	1.8358	Y	TK	_CY(ph)GGSFAQR_	LVPPKCYGGSFAQ
	Q13523	PRP4B	PRP4B	Y849	1.7749	Y	CMGC	_LCDFGSASHVADNDITPY(ph)LVSR_	DNDITPYLVSRFY
	P15735	PHKG2	PHKG2	S324	1.74932	S	CAMK	_VAIS(ph)THR_	AGRVAISTHRVRP
	Q9H2K8	TAOK3	TAOK3	S331	1.73602	S	STE	_NGPLNESQEDEEDS(ph)EHGTSLNR_	QEDEEDSEHGTSL
	Q01973	ROR1	ROR1	S577	1.7262	S	TK	_SPHSDVGCSS(ph)DEDGTVK_	SDVGCSSDEDGTV
	O15021	MAST4	MAST4	S1526	1.69018	S	AGC	_VGRQES(ph)VDDLDRDK_	KVGRQESVDDLDR
	Q9UL54-2	TAOK2	TAOK2	S9	1.67949	S	STE	_AGS(ph)IKDPDVAEIFFKDDPEK_	AGGRAGSIKDPDV
	Q99640	PMYT1	PMYT1	Y97	1.67068	Y	Other	_GEASETLQSPGY(ph)DPSRPESFFQQSFQR_	TLQSPGYDPSRPE
	Q5TCX8	M3KL4	M3KL4	S111	1.65228	S	TKL	_LGIFPANYVAPCRPAASPAPPPS(ph)RPS(ph)SPVHVAFER_	SPAPPPSRPSSPV
	Q05397	FAK1	FAK	Y576	1.60632	Y	TK	_YMEDSTY(ph)Y(ph)KASK_	YMEDSTYYKASKG
	Q7KZI7-14	MARK2	MARK2	S440	1.5999	S	CAMK	_KKTTPTPSTNS(ph)VLSTSTNR_	PTPSTNSVLSTST
	P31751	AKT2	AKT2	S474	1.5343	S	AGC	_THFPQFS(ph)YSASIRE_	THFPQFSYSASIR
	Q13557	KCC2D	CAMK2D	S280	1.5232	S	CAMK	_STVAS(ph)MMHR_	QRSTVASMMHRQE
	Q9Y4A5	TRRAP	TRRAP	S1628	1.5207	S	Atypical	_FITLLLPGGAQTAVRPGS(ph)PSTSTM(ox)R_	TAVRPGSPSTSTM
	Q6PHR2	ULK3	ULK3	S305	1.51807	S	Other	_DQEGDSAAALS(ph)LYCK_	DSAAALSLYCKAL
	Q9P0L2	MARK1	MARK1	S475	1.514	S	CAMK	_SEM(ox)TAS(ph)PLVGPER_	KSEMTASPLVGPE
DOWN	P29317	EPHA2	EPHA2	T647	0.666739	T	TK	_EVPVAIKT(ph)LK_	VPVAIKTLKAGYT
	P27448-2	MARK3	MARK3	S563	0.666125	S	CAMK	_TPVAS(ph)THSISSAATPDR_	QRTPVASTHSISS
	Q9UEE5	ST17A	STK17A	S12	0.65523	S	CAMK	_(ac)MIPLEKPGSGGS(ph)SPGATSGSGR_	KPGSGGSSPGATS
	Q05397	FAK1	FAK	S843	0.653863	S	TK	_LSRGS(ph)IDR_	VRLSRGSIDREDG
	Q07002-2	CDK18	CDK18	Y155	0.651126	Y	CMGC	_LGEGT(ph)Y(ph)ATVFK_	KLGEGTYATVFKG
	Q6PHR2	ULK3	ULK3	S219	0.644468	S	Other	_SFS(ph)EIEEK_	FASRSFSEIEEKI
	P51957	NEK4	NEK4	S461	0.64388	S	Other	_DQSLALS(ph)PK_	DQSLALSPKLECS
	Q07002-2	CDK18	CDK18	S472	0.631878	S	CMGC	_NRRQS(ph)IF_	GKNRRQSIF____
	Q15418	KS6A1	RSK1	S72	0.617284	S	AGC	_VLGQGS(ph)FGK_	KVLGQGSFGKVFL
	Q13188	STK3	STK3	S392	0.611434	S	STE	_RNATSPQVQRPS(ph)FM(ox)DYFDK_	PQVQRPSFMDYFD
	Q05655	KPCD	KPCD	S307	0.599053	S	AGC	_RSDSASS(ph)EPVGIYQGFEK_	RSDSASSEPVGIY
	Q05397	FAK1	FAK	S568	0.596826	S	TK	_LGDFGLS(ph)R_	LGDFGLSRYIEDE
	Q13131-2	AAPK1	AAPK1	S517	0.59213	S	CAMK	_S(ph)CQRSDSDAEAQGK_	SVSNYRSCQRSDS
	Q96PY6-3	NEK1	NEK1	S418	0.586015	S	Other	_NVLSAGGS(ph)GEVK_	VLSAGGSGEVKAP
	P27448-5	MARK3	MARK3	S369	0.569995	S	CAMK	_KSS(ph)ELDASDSSSSSNLSLAK_	LLGRKSSELDASD
	P42345	MTOR	MTOR	S1166	0.54793	S	Atypical	_TLDQS(ph)PELR_	VRTLDQSPELRST
	Q15349-2	KS6A2	RSK3	S571	0.53092	S	AGC	_DESGS(ph)PESIR_	YRDESGSPESIRV
	P51812	KS6A3	RSK2	Y226	0.520481	Y	AGC	_KAY(ph)SFCGTVEYM(ox)APEVVNR_	DHEKKAYSFCGTV
	Q7KZI7-13	MARK2	MARK2	T438	0.5138	T	CAMK	_TTPTPST(ph)NSVLSTSTNR_	TTPTPSTNSVLST
	P29317	EPHA2	EPHA2	S373	0.50494	S	TK	_WTPPQDSGGREDIVYSVTCEQCWPES(ph)GECGPCEASVR_	EQCWPESGECGPC
	Q9P0L2	MARK1	MARK1	S495	0.45806	S	CAMK	_SSTIPSNNVYS(ph)GGSMAR_	PSNNVYSGGSMAR
	P08581-2	MET	MET	S1254	0.4378	S	TK	_DMYDKEY(ph)YS(ph)VHNK_	YDKEYYSVHNKTG
	Q6DT37	MRCKG	MRCKG	S1462	0.43277	S	AGC	_DKS(ph)PAPEEK_	PGARDKSPAPEEK
	P54753	EPHB3	EPHB3	S591	0.42148	S	TK	_HGSDS(ph)EYTEK_	QRHGSDSEYTEKL
	P48730-2	KC1D	CSNK1D	T329	0.372537	T	CK1	_GLPST(ph)ASGR_	TRGLPSTASGRLR
	Q05397	FAK1	FAK	S722	0.337781	S	TK	_QATVSWDSGGSDEAPPKPSRPGYPS(ph)PR_	SRPGYPSPRSSEG
	Q9NQU5	PAK6	PAK6	S231	0.316706	S	STE	_HGSEEARPQS(ph)CLVGSATGRPGGEGSPSPK_	EEARPQSCLVGSA
	Q9H422	HIPK3	HIPK3	Y359	0.0493413	Y	CMGC	_TVCSTY(ph)LQSR_	KTVCSTYLQSRYY
	Q9H422	HIPK3	HIPK3	T358	0.0177035	T	CMGC	_TVCST(ph)YIQSR_	SKTVCSTYIQSRY
