# Supplementary material for: Characterization of the Src-regulated kinome identifies SGK1 as a key mediator of Src-induced transformation
Source: Nat Commun. 2019 Jan 17;10:296. doi: 10.1038/s41467-018-08154-1 (PMC6336867; doi:10.1038/s41467-018-08154-1)
Supplement: Supplementary file 5 — Supplementary Data 2 [file 41467_2018_8154_MOESM5_ESM.xlsx]

## Sheet: Supplementary Data 2
Supplementary Data 2. Compiled list of kinases exhibiting phosphorylation and/or expression changes of ≥1.5 fold in either direction.
List of all kinases used to generate Supplementary Data 1 and Supplementary Table 1.
	Up-regulated at expression level
	Down-regulated at expression level
	Changed at both phosphorylation and expression level
Changed at expression level (6)	Changed at phosphorylation level (59)	Changed at expression level or phosphorylation level (63)
SGK1	Chick_Src	SGK1
DAPK1	MAST4	DAPK1
IKKE	SRC	IKKE
ICK	LCK	ICK
PKD1	CSK	PKD1
EPHB3	CDK6	EPHB3
	FAK	Chick_Src
	DDR1	MAST4
	MTOR	SRC
	FER	LCK
	PTK2B/FAK2	CSK
	ABL2	CDK6
	AXL	FAK
	TEC	DDR1
	KPCD	MTOR
	LYN	FER
	CSNK1D	PTK2B/FAK2
	EGFR	ABL2
	PKD1	AXL
	TNK2	TEC
	EPHA2	KPCD
	EPHB4	LYN
	MAP4K4	CSNK1D
	CSNK1G3	EGFR
	MARK2	TNK2
	CAMK2G	EPHA2
	ABL1	EPHB4
	EPHA5	MAP4K4
	RIPK4	CSNK1G3
	MAP4K3	MARK2
	LATS2	CAMK2G
	FYN	ABL1
	PRP4B	EPHA5
	PHKG2	RIPK4
	TAOK3	MAP4K3
	ROR1	LATS2
	NEK1	FYN
	TAOK2	PRP4B
	PMYT1	PHKG2
	M3KL4	TAOK3
	RSK3	ROR1
	AKT2	NEK1
	CAMK2D	TAOK2
	TRRAP	PMYT1
	ULK3	M3KL4
	MARK1	RSK3
	MARK3	AKT2
	STK17A	CAMK2D
	CDK18	TRRAP
	NEK4	ULK3
	RSK1	MARK1
	STK3	MARK3
	AAPK1	STK17A
	RSK2	CDK18
	MET	NEK4
	MRCKG	RSK1
	EPHB3	STK3
	PAK6	AAPK1
	HIPK3	RSK2
		MET
		MRCKG
		PAK6
		HIPK3
