# Supplementary material for: Characterization of the Src-regulated kinome identifies SGK1 as a key mediator of Src-induced transformation
Source: Nat Commun. 2019 Jan 17;10:296. doi: 10.1038/s41467-018-08154-1 (PMC6336867; doi:10.1038/s41467-018-08154-1)
Supplement: Supplementary file 6 — Supplementary Data 3 [file 41467_2018_8154_MOESM6_ESM.xlsx]

## Sheet: Supplementary Data 3
Supplementary Data 3. List of targets for siRNA screen.
	Gene Symbol	Gene ID	Protein Name
1	ABL1	25	ABL1
2	ABL2	27	ABL2
3	ADCK4	79934	ADCK4
4	ADCK5	203054	ADCK5
5	AHNAK	79026	AHNK
6	AKT1	207	AKT1
7	AKT2	208	AKT2
8	ARAF	369	ARAF
9	AURKB	9212	AURKB
10	AXL	558	UFO
11	BMP2K	55589	BMP2K
12	BMPR2	659	BMPR2
13	BRAF	673	BRAF
14	C19ORF21	126353	C19ORF21
15	CAMK2D	817	KCC2D
16	CAMK2G	818	KCC2G
17	CAMKK1	84254	KKCC1
18	CAV1	857	CAV1
19	CDH3	1001	CADH3
20	CDK12	51755	CDK12
21	CDK13	8621	CDK13
22	CDK14	5218	CDK14
23	CDK16	5127	CDK16
24	CDK18	5129	CDK18
25	CDK5	1020	CDK5
26	CDK6	1021	CDK6
27	CHEK1	1111	CHK1
28	CHUK	1147	IKKA
29	CLK3	1198	CLK3
30	CLK4	57396	CLK4
31	CSK	1445	CSK
32	CSNK1D	1453	KC1D
33	CSNK1G3	1456	KC1G3
34	CSNK2A1	1457	CSK21
35	CTNND1	1500	CTND1
36	CTPS	1503	CTPS
37	CTTN	2017	SRC8
38	DAPK1	1612	DAPK1
39	DDR1	780	DDR1
40	DSP	1832	DESP
41	EGFR	1956	EGFR
42	EIF2A	83939	EIF2A
43	EIF2AK1	27102	E2AK1
44	EIF4G2	1982	EIF4G2
45	ENO1	2023	ENOA
46	EPHA1	2041	EPHA1
47	EPHA2	1969	EPHA2
48	EPHA5	2044	EPHA5
49	EPHA7	2045	EPHA7
50	EPHB2	2048	EPHB2
51	EPHB3	2049	EPHB3
52	EPHB4	2050	EPHB4
53	EXOC4	60412	EXOC4
54	FAM129B	64855	NIBL1
55	FAM83H	286077	FA83H
56	FER	2241	FER
57	FGFR3	2261	FGFR3
58	FYN	2534	FYN
59	GIT1	28964	GIT1
60	GRLF1	2909	GRLF1
61	HIPK2	28996	HIPK2
62	HIPK3	10114	HIPK3
63	HNRNPAB	3182	HNRNPAB
64	HNRNPC	3183	HNRPC
65	HNRNPD	3184	HNRPD
66	HNRNPH3	3189	HNRH3
67	HNRNPU	3192	HNRPU
68	HNRNPUL1	11100	HNRNPUL1
69	HNRNPUL2	221092	HNRNPUL2
70	HSPB1	3315	HSPB1
71	ICK	22858	ICK
72	IKBKE	9641	IKKE
73	INCENP	3619	INCENP
74	IRS2	8660	IRS2
75	KIAA1217	56243	SKT
76	KIAA1671	85379	K1671
77	KIAA1804	84451	M3KL4
78	LATS1	9113	LATS1
79	LATS2	26524	LATS2
80	LCK	3932	LCK
81	LIMK1	3984	LIMK1
82	LIMK2	3985	LIMK2
83	LOC407835	5605	MP2K2
84	LOC643778	657	BMPR1A
85	LOC651610	472	ATM
86	LYN	4067	LYN
87	MAP3K3	4215	M3K3
88	MAP3K4	4216	M3K4
89	MAP3K6	9064	M3K6
90	MAP3K9	4293	M3K9
91	MAP4K4	9448	M4K4
92	MAP4K5	11183	M4K5
93	MAPK1	5594	MK01
94	MAPK14	1432	MK14
95	MAPK6	5597	MK06
96	MARK1	4139	MARK1
97	MARK2	2011	MARK2
98	MARK3	4140	MARK3
99	MARK4	57787	MARK4
100	MAST2	23139	MAST2
101	MAST3	23031	MAST3
102	MAST4	375449	MAST4
103	MELK	9833	MELK
104	MET	4233	MET
105	MPZL1	9019	MPZL1
106	MST1R	4486	RON
107	MTOR	2475	MTOR
108	NEK1	4750	NEK1
109	NEK3	4752	NEK3
110	NEK4	6787	NEK4
111	NEK6	10783	NEK6
112	NEK7	140609	NEK7
113	NEK9	91754	NEK9
114	NUAK2	81788	NUAK2
115	PAK6	56924	PAK6
116	PAK7	57144	PAK7
117	PDE4D	5144	PDE4D
118	PDE8A	5151	PDE8A
119	PDK1	5163	PDK1
120	PDPK1	5170	PDPK1
121	PHB	5245	PHB
122	PHKG2	5261	PHKG2
123	PI4K2A	55361	PI4K2A
124	PI4KA	5297	PI4KA
125	PIK3R1	5295	PIK3R1
126	PIKFYVE	200576	PIKFYVE
127	PKMYT1	9088	PMYT1
128	PKN1	5585	PKN1
129	PKN3	29941	PKN3
130	PKP4	8502	PKP4
131	PLEKHA5	54477	PKHA5
132	PRKAA1	5562	AAPK1
133	PRKACA	5566	KAPCA
134	PRKCD	5580	KPCD
135	PRKCQ	5588	KPCT
136	PRKD1	5587	PKD1
137	PRKD2	25865	KPCD2
138	PRKDC	5591	PRKDC
139	PTK2	5747	FAK1
140	PTK2B	2185	FAK2
141	PTPN14	5784	PTN14
142	PXN	5829	PAXI
143	RIPK2	8767	RIPK2
144	ROCK1	6093	ROCK1
145	RPL34	6164	RL34
146	RPS6KA1	6195	KS6A1
147	RPS6KA2	6196	KS6A2
148	RPS6KA3	6197	KS6A3
149	RPS6KA4	8986	KS6A4
150	RPS6KB1	6198	KS6B1
151	SAMD4A	23034	SAMD4A
152	SAV1	60485	SAV1
153	SGK1	6446	SGK1
154	SHB	6461	SHB
155	SHC1	6464	SHC1
156	SIK1	150094	SIK1
157	SIK3	23387	SIK3
158	SLC9A1	6548	SLC9A1
159	SMG1	23049	SMG1
160	STARD3NL	83930	MENTO
161	STK10	6793	STK10
162	STK17A	9263	ST17A
163	STK3	6788	STK3
164	STK38L	23012	ST38L
165	STX18	53407	STX18
166	SYK	6850	KSYK
167	TAOK1	57551	TAOK1
168	TAOK2	9344	TAOK2
169	TAOK3	51347	TAOK3
170	TEC	7006	TEC
171	TGFBR1	7046	TGFR1
172	TMEM106B	54664	T106B
173	TNIK	23043	TNIK
174	TNK2	10188	ACK1
175	TRIM29	23650	TRI29
176	TRRAP	8295	TRRAP
177	TTK	7272	TTK
178	TTN	7273	TITIN
179	ULK3	25989	ULK3
180	XPO5	57510	XPO5
181	YAP1	10413	YAP1
182	YES1	7525	YES
183	ZAK	51776	MLTK
