# Supplementary material for: Characterization of the Src-regulated kinome identifies SGK1 as a key mediator of Src-induced transformation
Source: Nat Commun. 2019 Jan 17;10:296. doi: 10.1038/s41467-018-08154-1 (PMC6336867; doi:10.1038/s41467-018-08154-1)
Supplement: Supplementary file 7 — Supplementary Data 4 [file 41467_2018_8154_MOESM7_ESM.xlsx]

## Sheet: Supplementary Data 4
Supplementary Data 4. Impact of kinase knockdown on cell viability under 2D (monolayer) conditions.
List of 2D viability results used to generate Figure 3 and Supplementary Figure 3.
-EGF condition										+EGF condition
		pBabe				SRC				pBabe				SRC
Targets	Accession #	Viability (%)	Std Deviation	Std Error	CV	Viability (%)	Std Deviation	Std Error	CV	Viability (%)	Std Deviation	Std Error	CV	Viability (%)	Std Deviation	Std Error	CV
ABL1	P00519	85.474	6.27283	4.43556	7.33888	78.1808	4.83136	3.41629	6.17972	79.0481	36.7852	21.238	46.5352	93.8442	10.9378	6.31494	11.6553
ABL2	P42684	52.3955	8.8585	6.26391	16.907	98.8561	23.228	16.4247	23.4968	74.7936	32.7242	18.8933	43.7527	89.485	9.92758	5.73169	11.0941
ADCK4	Q96D53	67.383	1.95016	1.37897	2.89415	79.6383	0.535809	0.378874	0.672803	60.3673	17.5627	10.1398	29.093	68.7642	1.37619	0.794541	2.00131
ADCK5	Q3MIX3	64.2159	12.3343	8.7217	19.2076	74.7812	11.0553	7.81731	14.7836	63.4832	23.5958	13.6231	37.1686	77.9486	9.01325	5.2038	11.5631
AHNAK	Q09666	60.2719	5.33507	3.77247	8.85167	70.9817	3.98705	2.81927	5.61701	36.5167	13.1498	7.59203	36.0103	54.5784	4.6532	2.68653	8.52572
AKT1	P31749	33.9176	9.05185	6.40063	26.6878	55.3255	3.05911	2.16312	5.5293	42.0522	18.634	10.7584	44.3116	47.5428	6.86852	3.96554	14.447
AKT2	P31751	32.0203	0.87492	0.618662	2.73239	33.7339	1.25558	0.887832	3.72202	39.9775	17.6783	10.2066	44.2207	52.3632	2.7746	1.60191	5.29875
ARAF	P10398	72.7861	7.88219	5.57355	10.8292	95.0574	1.54164	1.0901	1.62179	74.7516	25.3014	14.6078	33.8474	82.7491	16.2179	9.36343	19.5989
AURKB	Q96GD4	22.5236	9.45701	6.68712	41.9871	44.5842	5.68176	4.01761	12.7439	45.2611	18.0346	10.4123	39.8456	55.5824	10.2232	5.90236	18.3928
AXL	P30530	48.7971	10.4943	7.4206	21.506	68.435	9.64059	6.81692	14.0872	84.033	26.403	15.2438	31.4198	83.7874	7.6515	4.4176	9.13205
BMP2K	Q9NSY1	80.2964	4.17288	2.95067	5.19685	88.3993	9.21027	6.51265	10.4189	79.8328	39.7319	22.9392	49.7689	95.7829	8.26472	4.77164	8.6286
BMPR2	Q13873	77.2358	6.33513	4.47961	8.20232	80.1786	5.39742	3.81655	6.73174	94.6587	24.5769	14.1895	25.9637	94.8816	4.84806	2.79903	5.10959
BRAF	P15056	32.1918	11.5842	8.19127	35.9849	43.8616	0.157111	0.111094	0.358197	40.0563	16.42	9.48009	40.9922	49.9394	5.85222	3.37878	11.7187
C19ORF21	Q8IVT2	73.2993	5.29869	3.74674	7.22883	73.8204	2.03083	1.43601	2.75104	62.2011	10.7184	6.1883	17.2319	78.5133	10.1236	5.84486	12.8941
CAMK2D	Q13557	40.7457	17.8492	12.6213	43.8063	70.6279	12.3836	8.75649	17.5335	57.6619	23.3031	13.4541	40.4134	61.8409	10.1588	5.8652	16.4274
CAMK2G	Q13555	78.9427	17.9876	12.7191	22.7856	90.8513	5.61925	3.97341	6.18511	76.787	34.9309	20.1674	45.4907	89.5869	18.2604	10.5427	20.3829
CAMKK1	Q8N5S9	103.055	4.78996	3.38701	4.64798	113.008	6.28845	4.44661	5.56461	93.3652	14.3661	8.29425	15.387	99.0006	10.3344	5.96655	10.4387
CAV1	Q03135	83.8326	10.4812	7.41134	12.5026	101.62	4.57902	3.23786	4.50603	97.6878	19.4169	11.2104	19.8765	93.3499	4.17077	2.40799	4.46789
CDH3	P22223	105.948	13.0209	9.20715	12.2899	85.7705	1.68447	1.1911	1.96393	62.5577	23.3947	13.5069	37.3969	70.1756	7.68731	4.43827	10.9544
CDK12	Q9NYV4	63.4418	20.3493	14.3891	32.0754	87.3232	9.65089	6.82421	11.0519	61.1306	25.5674	14.7613	41.8242	74.7732	6.47937	3.74087	8.66537
CDK13	Q14004	95.9347	0.162761	0.115089	0.169658	114.478	16.5017	11.6685	14.4147	80.4411	22.6742	13.091	28.1874	93.6377	11.6868	6.74736	12.4808
CDK14	O94921	40.4172	9.87199	6.98055	24.4252	58.8251	0.287004	0.202942	0.487894	51.4343	22.4524	12.9629	43.6525	56.9231	2.1722	1.25412	3.81602
CDK16	Q00536	62.1818	15.1837	10.7365	24.4182	86.5619	4.94427	3.49613	5.71183	61.0473	25.5335	14.7418	41.8257	74.6356	12.7438	7.35765	17.0747
CDK18	Q07002	20.3868	9.03191	6.38653	44.3028	31.9047	1.67668	1.18559	5.25528	25.5454	7.77608	4.48952	30.4403	29.3732	1.9889	1.14829	6.77112
CDK5	Q00535	44.8272	10.1952	7.20913	22.7434	52.1321	5.70468	4.03382	10.9428	72.5816	24.2659	14.0099	33.4327	83.4321	7.97964	4.60705	9.56423
CDK6	Q00534	26.163	13.4153	9.48604	51.2758	46.6551	3.4578	2.44503	7.41141	56.9092	24.0028	13.858	42.1774	64.6814	10.9761	6.33705	16.9695
CHEK1	O14757	55.0606	9.66419	6.83361	17.5519	56.9674	5.67668	4.01402	9.96478	39.0057	20.7646	11.9885	53.2349	53.7512	17.9501	10.3635	33.3948
CHUK	O15111	62.763	5.17204	3.65718	8.24058	72.5634	1.52476	1.07817	2.10128	87.6601	33.3698	19.2661	38.0673	81.2595	5.23925	3.02488	6.44755
CLK3	P49761	36.5171	6.04021	4.27108	16.5408	59.0791	2.75122	1.9454	4.65684	69.9975	24.9477	14.4036	35.6408	77.9533	5.04819	2.91457	6.47591
CLK4	Q9HAZ1	49.5184	8.25372	5.83626	16.668	47.8128	0.936111	0.661931	1.95787	53.653	14.6931	8.48309	27.3855	56.8872	12.0142	6.93641	21.1194
CSK	P41240	85.8851	1.24492	0.880294	1.44952	121.233	11.6914	8.26708	9.64373	103.04	30.9923	17.8934	30.078	98.0147	8.09663	4.67459	8.26064
CSNK1D	P48730	35.6235	10.9526	7.74467	30.7454	44.8564	3.59846	2.5445	8.02218	68.4453	27.7873	16.043	40.5978	65.1695	5.71352	3.2987	8.76717
CSNK1G3	Q9Y6M4	86.8387	0.51527	0.364351	0.593364	90.1242	2.31339	1.63581	2.56689	75.055	27.4411	15.8431	36.5613	92.4671	15.0371	8.68166	16.2621
CSNK2A1	P68400	93.7961	0.968405	0.684766	1.03246	101.805	6.33851	4.48201	6.2261	74.4398	23.7345	13.7031	31.8842	94.5274	12.8579	7.4235	13.6023
CTNND1	O60716	91.2404	4.05923	2.87031	4.44894	94.813	1.18051	0.834748	1.2451	70.2727	26.344	15.2097	37.4883	84.319	8.88746	5.13118	10.5403
CTPS	P17812	75.7928	8.93112	6.31525	11.7836	75.1844	2.68362	1.89761	3.56938	58.8822	22.5606	13.0254	38.3149	65.162	8.56625	4.94573	13.1461
CTTN	Q14247	97.6856	3.8276	2.70652	3.91828	101.108	8.24126	5.82745	8.15097	69.4668	20.822	12.0216	29.974	89.9393	14.099	8.14004	15.6761
DAPK1	P53355	66.6029	5.28198	3.73492	7.93056	95.5053	2.55707	1.80812	2.67742	58.7187	21.6383	12.4929	36.8508	74.6482	7.85661	4.53602	10.5249
DDR1	Q08345	16.4371	0.421032	0.297715	2.56148	51.7588	9.91723	7.01254	19.1605	26.0347	10.254	5.92016	39.386	36.8745	1.9294	1.11394	5.23234
DSP	P15924	127.532	9.25845	6.54671	7.25973	117.951	12.9507	9.15755	10.9798	47.6073	20.7358	11.9718	43.556	72.2632	4.81439	2.77959	6.6623
EGFR	P00533	16.1767	9.65695	6.82849	59.6965	64.663	9.92297	7.0166	15.3457	17.0397	11.4289	6.59846	67.072	31.627	4.01717	2.31931	12.7017
EIF2A	Q9BY44	94.4082	3.95405	2.79594	4.18825	98.2397	1.75164	1.2386	1.78303	65.7443	14.4956	8.36903	22.0484	84.0158	9.72892	5.61699	11.5799
EIF2AK1	Q9BQI3	33.1068	2.95414	2.08889	8.92306	57.6124	5.03331	3.55909	8.7365	64.4546	29.6658	17.1276	46.0259	73.6896	14.829	8.56154	20.1236
EIF4G2	P78344	50.6701	11.8104	8.35123	23.3084	55.1234	0.643748	0.455199	1.16783	32.4522	13.0581	7.53913	40.2381	44.5139	3.29538	1.90259	7.40305
ENO1	P06733	25.8928	3.51581	2.48605	13.5783	46.3327	9.83	6.95086	21.2161	32.4338	9.59654	5.54057	29.5881	35.1978	4.43898	2.56285	12.6115
EPHA1	P21709	61.9862	10.8732	7.68852	17.5414	76.2915	2.92111	2.06554	3.82888	80.0998	40.8697	23.5961	51.0235	80.9221	3.92248	2.26464	4.84723
EPHA2	P29317	78.3236	7.70393	5.4475	9.83602	82.0665	8.70518	6.15549	10.6075	99.6496	31.7935	18.356	31.9053	103.482	6.26098	3.61478	6.0503
EPHA5	P54756	87.8478	3.23709	2.28897	3.68488	84.3285	5.34948	3.78265	6.34361	90.5879	31.8962	18.4153	35.2102	105.629	8.52887	4.92415	8.0744
EPHA7	Q15375	35.8665	0.984842	0.696388	2.74586	78.8133	0.20989	0.148414	0.266312	39.162	10.0546	5.80504	25.6745	47.109	2.36676	1.36645	5.02401
EPHB2	P29323	46.1292	0.830421	0.587197	1.80021	59.5537	8.7947	6.21879	14.7677	62.7749	22.8556	13.1957	36.4088	70.0594	13.9779	8.07015	19.9515
EPHB3	P54753	50.5677	4.85933	3.43606	9.60955	108.87	1.79821	1.27153	1.6517	84.2578	25.939	14.9759	30.7853	95.369	7.50785	4.33466	7.87243
EPHB4	P54760	52.5254	10.465	7.39989	19.9237	95.4797	16.1338	11.4084	16.8977	66.1419	29.8635	17.2417	45.1507	90.4509	16.3325	9.42958	18.0568
EXOC4	Q96A65	38.7831	11.1583	7.89013	28.7711	76.7372	4.22233	2.98563	5.50232	74.3181	13.3441	7.7042	17.9553	76.7246	9.09828	5.2529	11.8584
FAM129B	Q96TA1	33.6801	6.77392	4.78989	20.1125	55.897	4.91294	3.47397	8.78926	34.7577	12.8307	7.40783	36.9148	43.8038	11.4668	6.62039	26.1778
FAM83H	Q6ZRV2	38.4981	5.11561	3.61728	13.2879	57.1504	8.21663	5.81004	14.3772	35.2194	12.392	7.15455	35.1853	47.2587	4.12107	2.3793	8.72024
FER	P16591	71.1218	4.30727	3.0457	6.05619	88.2409	4.59803	3.2513	5.21077	62.3777	30.6802	17.7132	49.1845	77.4255	11.9922	6.92368	15.4887
FGFR3	P22607	40.6984	8.65753	6.1218	21.2724	48.8059	5.23915	3.70464	10.7347	42.667	12.6767	7.31889	29.7107	51.6677	2.16892	1.25223	4.19783
FYN	P06241	76.3217	8.41093	5.94743	11.0204	91.4303	7.0209	4.96453	7.67897	63.5081	31.6512	18.2738	49.8381	78.5695	16.6824	9.63159	21.2327
GIT1	Q9Y2X7	45.7699	3.37142	2.38396	7.36603	68.1623	8.60087	6.08174	12.6182	78.6175	17.8666	10.3153	22.726	77.3159	5.18776	2.99515	6.70981
GRLF1	Q9NRY4	90.554	13.1707	9.31311	14.5446	86.5735	5.4806	3.87537	6.33058	87.9427	43.2013	24.9423	49.1244	84.0617	11.4551	6.6136	13.627
HIPK2	Q9H2X6	43.0276	4.15884	2.94074	9.66552	53.9957	3.30203	2.33489	6.11536	60.8117	25.5313	14.7405	41.9842	66.969	9.46958	5.46726	14.1402
HIPK3	Q9H422	42.3947	2.71279	1.91824	6.3989	54.3739	1.43872	1.01733	2.64598	60.4542	24.1512	13.9437	39.9496	67.1399	11.9426	6.89504	17.7876
HNRNPAB	Q99729	58.5443	11.7338	8.29703	20.0425	72.767	4.04989	2.86371	5.56556	61.2012	20.7284	11.9676	33.8694	65.6345	5.71085	3.29716	8.70099
HNRNPC	P07910	23.7741	3.71361	2.62592	15.6204	37.9592	10.351	7.31924	27.2686	14.6962	7.08668	4.0915	48.2214	19.214	1.48937	0.859891	7.75152
HNRNPD	Q14103	60.3491	1.99704	1.41212	3.30914	67.8318	4.43178	3.13374	6.53348	82.7398	18.7677	10.8355	22.6828	77.1611	5.09915	2.944	6.60845
HNRNPH3	P31942	34.6121	4.29058	3.03389	12.3962	49.8558	7.40239	5.23428	14.8476	56.2424	16.4689	9.50833	29.282	54.8188	3.17493	1.83305	5.79168
HNRNPU	Q00839	46.5359	9.97197	7.05124	21.4285	73.2476	1.62194	1.14688	2.21432	59.0893	11.1563	6.44111	18.8804	62.1864	3.42876	1.9796	5.51369
HNRNPUL1	Q9BUJ2	77.8751	5.78911	4.09352	7.43384	70.3718	2.4819	1.75497	3.52684	18.1698	12.6157	7.28365	69.4319	38.5552	10.5131	6.06976	27.2677
HNRNPUL2	Q1KMD3	54.581	3.8297	2.70801	7.01654	73.7507	5.79941	4.1008	7.86353	37.4596	11.6988	6.75431	31.2305	45.2416	8.23598	4.75504	18.2044
HSPB1	P04792	69.6157	1.95684	1.38369	2.81091	68.9251	0.530252	0.374945	0.769316	34.0602	12.7872	7.38271	37.543	43.5376	8.31293	4.79947	19.0937
ICK	Q9UPZ9	92.3189	0.300822	0.212713	0.32585	85.1282	2.50791	1.77336	2.94603	69.0503	24.9141	14.3842	36.0811	82.4668	6.75773	3.90158	8.19449
IKBKE	Q14164	49.6989	0.849724	0.600846	1.70974	66.2593	2.47088	1.74718	3.72911	51.1646	12.8774	7.43474	25.1685	58.2537	10.0249	5.78786	17.209
INCENP	Q9NQS7	23.951	4.78542	3.3838	19.9801	41.752	6.53498	4.62093	15.6519	29.1855	12.6483	7.30252	43.3378	44.0245	5.73205	3.3094	13.0201
IRS2	Q9Y4H2	12.1251	4.86505	3.44011	40.1237	48.8385	3.05201	2.1581	6.24918	45.6395	15.064	8.69718	33.0064	56.858	8.92967	5.15555	15.7052
KIAA1217	Q5T5P2	46.0964	1.46393	1.03516	3.1758	57.9494	3.83187	2.70954	6.61243	56.5151	15.5672	8.9877	27.5451	64.2884	3.89648	2.24963	6.06093
KIAA1671	Q9BY89	88.7074	1.59343	1.12672	1.79627	86.1954	0.914023	0.646312	1.06041	48.1028	18.437	10.6446	38.3283	69.4956	4.86968	2.81151	7.00717
KIAA1804	Q5TCX8	44.6979	12.8472	9.08433	28.7423	74.4427	11.1007	7.84941	14.9118	75.3922	26.6823	15.405	35.3914	84.6615	8.10592	4.67995	9.5745
LATS1	O95835	46.0918	13.3731	9.45618	29.014	69.7822	1.52314	1.07702	2.18271	45.9286	24.5132	14.1527	53.3724	63.4379	5.07279	2.92878	7.99646
LATS2	Q9NRM7	104.729	10.0605	7.11387	9.60628	101.777	0.636418	0.450015	0.625303	67.2323	34.3744	19.8461	51.1278	81.787	9.3062	5.37294	11.3786
LCK	P06239	26.8074	3.73584	2.64163	13.9358	70.4118	8.82004	6.23671	12.5264	39.0397	19.6012	11.3167	50.2083	54.4717	1.93136	1.11507	3.54562
LIMK1	P53667	37.5804	0.756637	0.535023	2.01338	57.5634	4.30564	3.04455	7.47982	60.4886	14.0748	8.12611	23.2686	61.1873	2.7456	1.58517	4.4872
LIMK2	P53671	64.052	1.78836	1.26457	2.79205	93.6001	8.16525	5.7737	8.72354	67.2991	17.6503	10.1904	26.2266	72.8243	3.00951	1.73754	4.13256
MAP2K2	P36507	48.0854	5.58913	0	0	64.677	11.1458	7.88125	-7.88125	92.5448	24.0061	13.8599	25.94	86.0461	11.1888	6.45988	13.0033
BMPR1A	P36894	58.795	12.0867	0	0	78.6632	7.09872	5.01955	-5.01955	71.232	28.8915	16.6805	40.5597	84.306	3.24846	1.8755	3.85317
ATM	Q13315	28.7729	2.28019	0	0	41.6474	6.37923	4.5108	4.5108	42.1886	17.242	9.95469	40.869	49.2281	4.06467	2.34674	8.25682
LYN	P07948	53.6431	3.81747	2.69936	7.11642	61.1307	7.03724	4.97608	11.5118	66.5555	23.9301	13.816	35.9551	70.2211	2.70258	1.56034	3.84868
MAP3K3	Q99759	55.9524	0.671384	0.47474	1.19992	75.3189	2.25637	1.5955	2.99576	44.7418	15.6201	9.01828	34.9117	47.0966	5.9206	3.41826	12.5712
MAP3K4	Q9Y6R4	30.8184	9.19618	6.50268	29.8399	48.4153	13.3909	9.4688	27.6584	43.8203	17.1821	9.92012	39.2105	59.0324	3.51675	2.0304	5.95733
MAP3K6	O95382	49.8829	14.7034	10.3969	29.4759	74.6884	11.9428	8.4448	15.9901	106.292	27.9784	16.1533	26.3223	102.41	7.30403	4.21698	7.13216
MAP3K9	P80192	14.1861	0.504946	0.35705	3.55943	46.2305	12.3723	8.74855	26.7622	15.3746	2.49727	1.4418	16.2428	24.8152	3.09441	1.78656	12.4698
MAP4K4	O95819	60.0989	6.95008	4.91445	11.5644	77.6682	10.4305	7.37546	13.4295	104.237	25.4046	14.6674	24.3719	95.6279	9.39784	5.42585	9.82751
MAP4K5	Q9Y4K4	39.071	7.48135	5.29012	19.1481	110.394	7.89987	5.58605	7.15605	90.7463	33.2881	19.2189	36.6826	94.5447	17.0085	9.81988	17.99
MAPK1	P28482	9.35659	2.54091	1.79669	27.1563	22.3601	1.60855	1.13742	7.19384	13.6092	4.2573	2.45795	31.2824	23.0851	2.30243	1.32931	9.97366
MAPK14	Q16539	35.953	14.2303	10.0623	39.5803	44.2414	11.2633	7.96438	25.4588	44.6362	10.7444	6.20331	24.0712	60.7558	8.15729	4.70961	13.4264
MAPK6	Q16659	42.685	12.8602	9.09352	30.1281	58.1932	6.94906	4.91372	11.9414	59.0109	19.1605	11.0623	32.4695	64.7598	7.61263	4.39516	11.7552
MARK1	Q9P0L2	35.036	0.0461456	0.0326298	0.131709	73.85	0.909367	0.64302	1.23137	92.6434	24.7402	14.2837	26.7047	86.5088	9.49385	5.48128	10.9744
MARK2	Q7KZI7	14.6504	0.392065	0.277232	2.67613	39.0652	3.83913	2.71467	9.8275	30.8568	11.0262	6.36601	35.7337	37.3908	4.86073	2.80635	12.9998
MARK3	P27448	23.4481	6.26762	4.43188	26.7297	40.6249	5.62514	3.97758	13.8465	54.7522	11.2503	6.49539	20.5478	51.014	5.94161	3.43039	11.647
MARK4	Q96L34	21.9939	10.3225	7.29913	46.9335	31.5348	9.85062	6.96544	31.2373	23.6058	9.80331	5.65994	41.5292	30.0565	2.59442	1.49789	8.63179
MAST2	Q6P0Q8	97.8435	20.8144	14.718	21.2732	106.485	12.581	8.89612	11.8148	48.2486	14.5425	8.39611	30.1407	68.1413	5.57194	3.21696	8.17703
MAST3	O60307	81.0682	20.3753	14.4075	25.1335	106.295	6.6587	4.70841	6.26438	60.1594	22.8761	13.2075	38.0258	76.4836	8.75735	5.05606	11.45
MAST4	O15021	67.4187	13.2549	9.37267	19.6606	86.1427	7.33276	5.18504	8.51234	79.9747	32.8434	18.9621	41.0672	90.592	12.8615	7.42557	14.1971
MELK	Q14680	50.8589	3.49442	2.47093	6.87082	77.2613	0.47978	0.339256	0.620984	59.2385	18.7501	10.8254	31.6519	66.0249	5.55484	3.20709	8.41325
MET	P08581	47.8132	12.1146	8.56632	25.3374	60.4852	1.22158	0.863785	2.01963	69.8355	24.072	13.898	34.4696	78.2862	7.79065	4.49793	9.95149
MPZL1	O95297	61.6968	1.92663	1.36233	3.12273	114.478	2.89531	2.0473	2.52915	70.2157	14.2479	8.22601	20.2916	81.9786	11.6694	6.73736	14.2347
RON	Q04912	21.3584	4.46246	3.15543	20.8932	36.3787	8.52243	6.02627	23.427	65.7865	13.7355	7.9302	20.8789	53.959	3.45656	1.99565	6.40591
MTOR	P42345	18.5375	6.07762	4.29753	32.7855	32.8352	0.856399	0.605566	2.60818	38.0837	10.6452	6.14602	27.9522	43.1523	4.98597	2.87865	11.5544
NEK1	Q96PY6	99.7089	3.79904	2.68633	3.81013	104.153	9.5534	6.75527	9.17242	68.4769	8.56345	4.94411	12.5056	83.8543	11.8633	6.84928	14.1475
NEK3	P51956	19.1033	7.03893	4.97728	36.8467	64.9983	5.25161	3.71345	8.07961	52.4453	14.911	8.60887	28.4315	63.6403	4.43918	2.56296	6.97542
NEK4	P51957	100.395	8.30088	5.86961	8.26825	94.0412	10.9778	7.7625	11.6734	38.7543	14.7198	8.49845	37.9823	66.6585	9.24048	5.33499	13.8624
NEK6	Q9HC98	94.2608	1.84231	1.30271	1.95449	116.457	2.85425	2.01826	2.4509	66.0225	28.463	16.4331	43.1111	75.7061	6.06496	3.50161	8.01119
NEK7	Q8TDX7	91.0361	7.2956	5.15877	8.01396	109.407	8.79518	6.21913	8.03897	56.4103	21.3512	12.3271	37.8498	80.0419	7.42772	4.28839	9.27978
NEK9	Q8TD19	51.8374	1.29033	0.912398	2.48918	70.8354	4.41942	3.125	6.239	45.4724	7.3807	4.26125	16.2312	63.7401	4.98065	2.87558	7.814
NUAK2	Q9H093	22.5773	8.67583	6.13474	38.4272	43.3652	5.57565	3.94258	12.8574	34.1641	10.8682	6.27478	31.8118	43.5468	4.54496	2.62403	10.4369
PAK6	Q9NQU5	40.2523	7.20743	5.09642	17.9057	57.6675	11.2191	7.93313	19.4549	67.0532	24.0878	13.9071	35.9234	76.2859	10.3459	5.97321	13.562
PAK7	Q9P286	92.956	10.7076	7.57142	11.519	103.586	6.03966	4.27068	5.83057	80.2167	18.0637	10.4291	22.5186	81.1067	8.34913	4.82037	10.294
PDE4D	Q08499	46.8447	9.94126	7.02953	21.2218	67.5246	0.19839	0.140283	0.293804	59.0706	19.6002	11.3162	33.1809	73.0079	13.7454	7.9359	18.8272
PDE8A	O60658	76.9335	6.19329	4.37932	8.05018	72.114	5.97034	4.22167	8.27903	28.3805	15.8864	9.172	55.9763	44.1755	5.87395	3.39133	13.2968
PDK1	Q15118	55.2216	2.86909	2.02875	5.19559	75.3954	1.08851	0.769694	1.44374	56.4089	11.0821	6.39828	19.6461	67.9583	9.49434	5.48156	13.9708
PDPK1	O15530	29.0109	2.96747	2.09832	10.2288	30.0218	4.26634	3.01676	14.2108	55.9208	14.4933	8.36774	25.9176	46.1354	2.78454	1.60765	6.03558
PHB	P35232	24.3135	1.59753	1.12962	6.57053	34.4	1.20643	0.853073	3.50705	30.7204	13.3358	7.69943	43.4102	43.0199	9.55124	5.51441	22.2019
PHKG2	P15735	0	0	0	0	0	0	0	0	55.8944	21.3896	12.3493	38.2678	67.8698	3.69513	2.13339	5.44444
PI4K2A	Q9BTU6	88.7104	0.604575	0.427499	0.681516	106.074	4.43202	3.13391	4.17825	88.6608	21.8404	12.6096	24.6337	99.0077	11.9281	6.88672	12.0477
PI4KA	P42356	31.0589	2.38501	1.68646	7.67901	60.0841	6.92622	4.89758	11.5276	44.4511	18.2669	10.5464	41.0944	42.1865	5.93832	3.42849	14.0764
PIK3R1	P27986	98.2295	8.66437	6.12663	8.82053	96.2956	1.71465	1.21244	1.78061	75.2098	20.1431	11.6296	26.7826	89.8854	8.25573	4.76645	9.18472
PIKFYVE	Q9Y2I7	55.6367	0.140955	0.0996703	0.253349	86.2438	5.57246	3.94032	6.46129	68.6443	22.2562	12.8496	32.4225	71.534	5.82658	3.36398	8.1452
PKMYT1	Q99640	70.8971	8.90928	6.29981	12.5665	100.047	7.16194	5.06426	7.15859	64.3744	21.8079	12.5908	33.8766	75.5118	8.74281	5.04766	11.5781
PKN1	Q16512	43.3497	12.7945	9.04709	29.5147	86.091	8.80498	6.22606	10.2275	71.1396	17.936	10.3554	25.2124	80.9362	15.7717	9.10577	19.4865
PKN3	Q6P5Z2	21.073	2.64489	1.87022	12.5511	29.8285	4.97313	3.51654	16.6724	42.1112	14.3937	8.31018	34.1801	41.3931	5.25643	3.0348	12.6988
PKP4	Q99569	45.1357	5.52085	3.90383	12.2317	99.9908	5.7362	4.05611	5.73673	54.7257	6.78191	3.91554	12.3926	69.0232	3.43977	1.98595	4.9835
PLEKHA5	Q9HAU0	58.5384	3.09443	2.18809	5.28615	76.0407	6.20888	4.39034	8.16521
PRKAA1	Q13131	90.3036	0.838548	0.592943	0.928588	100.286	9.42657	6.66559	9.39967	85.04	25.9623	14.9893	30.5295	92.9643	9.25097	5.34105	9.95111
PRKACA	P17612	87.2716	6.88303	4.86704	7.88691	87.9382	2.60823	1.84429	2.96598	60.5984	21.6741	12.5136	35.7668	70.2465	1.87309	1.08143	2.66646
PRKCD	Q05655	40.2907	1.85347	1.3106	4.60024	55.9219	3.47646	2.45823	6.21663	53.1211	18.8226	10.8672	35.4335	67.5409	11.466	6.61991	16.9764
PRKCQ	Q04759	93.1105	8.19461	5.79446	8.80095	84.5673	3.0759	2.17499	3.63722	73.9871	29.4687	17.0138	39.8295	97.1899	12.5469	7.24398	12.9097
PRKD1	Q15139	71.2785	12.9947	9.18864	18.2309	82.0008	6.71428	4.74771	8.18806	98.5581	26.8906	15.5253	27.284	102.352	14.1187	8.15141	13.7942
PRKD2	Q9BZL6	64.3853	9.66266	6.83253	15.0075	81.4853	5.72288	4.04668	7.0232	40.1097	26.0919	15.0642	65.0514	52.5881	17.2287	9.94702	32.7616
PRKDC	P78527	44.6884	4.15978	2.94141	9.30841	78.5229	3.07005	2.17085	3.90975	70.958	20.4229	11.7911	28.7816	72.5622	6.06122	3.49945	8.35313
PTK2	Q05397	31.8849	2.39442	1.69311	7.50956	33.3881	0.752154	0.531853	2.25276	36.9073	22.1775	12.8042	60.0898	54.7908	8.9796	5.18438	16.3889
PTK2B	Q14289	69.9163	4.03796	2.85527	5.77541	103.378	11.2203	7.93393	10.8537	63.1642	25.4072	14.6688	40.224	72.9465	12.5179	7.2272	17.1604
PTPN14	Q15678	67.3596	13.4397	9.50333	19.9522	97.8018	1.83757	1.29936	1.87887	72.8231	19.9031	11.4911	27.3308	89.0951	13.6167	7.86162	15.2834
PXN	P49023	40.2579	1.40431	0.992998	3.48829	73.9183	2.6999	1.90912	3.65255	56.4319	16.3261	9.4259	28.9307	54.9283	1.3461	0.77717	2.45065
RIPK2	O43353	45.1291	11.9243	8.43174	26.4226	74.7698	12.9387	9.14905	17.3047	59.7851	26.1151	15.0776	43.6816	75.8298	12.1671	7.02466	16.0452
ROCK1	Q13464	56.9882	8.6371	6.10735	15.1559	74.1041	2.04035	1.44275	2.75336	94.6944	24.7688	14.3003	26.1566	98.442	11.9214	6.88285	12.1101
RPL34	P49207	19.1525	0.921503	0.651601	4.81141	28.8204	2.6569	1.87872	9.21884	14.6441	4.02354	2.32299	27.4755	23.6819	2.21706	1.28002	9.36184
RPS6KA1	Q15418	53.6201	2.36026	1.66895	4.40181	71.9697	0.354127	0.250406	0.49205	65.8768	23.5064	13.5714	35.6823	74.0585	6.60987	3.81621	8.9252
RPS6KA2	Q15349	49.8512	4.47356	3.16329	8.97384	77.1339	0.42891	0.303285	0.55606	36.3886	26.6158	15.3667	73.1434	61.0985	13.2903	7.67317	21.7523
RPS6KA3	P51812	96.2806	13.707	9.6923	14.2365	100.241	3.76519	2.66239	3.75615	88.0353	30.4139	17.5595	34.5474	96.7463	4.05306	2.34004	4.18937
RPS6KA4	O75676	14.6387	1.29222	0.913738	8.82741	23.8296	5.10802	3.61191	21.4356	29.613	13.6312	7.87	46.0312	36.7492	7.64924	4.41629	20.8148
RPS6KB1	P23443	73.399	10.837	7.66291	14.7645	76.1489	3.44953	2.43919	4.52998	49.6592	7.44893	4.30064	15.0001	62.941	4.62956	2.67287	7.35539
SAMD4A	Q9UPU9	91.6413	7.11516	5.03118	7.76413	96.2715	8.26354	5.84321	8.58358	58.9148	14.7591	8.52116	25.0516	83.6043	17.0563	9.84745	20.4012
SAV1	Q9H4B6	57.9151	13.6037	9.61928	23.4891	89.9323	2.92584	2.06888	3.25338	70.8191	17.7347	10.2392	25.0423	77.6939	1.64735	0.951099	2.12031
SGK1	O00141	74.6577	0.192661	0.136232	0.258059	96.5913	10.9275	7.7269	11.3131	94.2121	18.2797	10.5538	19.4027	97.9397	12.1744	7.02887	12.4305
SHB	Q15464	88.0552	6.86418	4.85371	7.79531	99.038	9.30066	6.57656	9.391	64.4341	6.43526	3.7154	9.98735	75.9728	1.84286	1.06398	2.42569
SHC1	P29353	25.5868	5.51561	3.90013	21.5565	59.7696	16.7964	11.8768	28.1019	31.7422	5.88915	3.4001	18.5531	43.8636	6.42311	3.70838	14.6434
SIK1	P57059	35.267	2.16406	1.53022	6.13623	62.2948	6.46984	4.57487	10.3858	59.8603	23.0337	13.2985	38.4792	64.3582	8.57536	4.95099	13.3244
SIK3	Q9Y2K2	36.726	8.26379	5.84338	22.5012	76.6738	5.63661	3.98569	7.35142	59.4687	22.2976	12.8735	37.4947	80.0667	2.27286	1.31223	2.8387
SLC9A1	P19634	44.9604	8.92144	6.30841	19.8429	71.9331	5.12724	3.62551	7.12779	61.2347	19.5423	11.2828	31.9138	68.198	2.05904	1.18879	3.01921
SMG1	Q96Q15	84.9229	19.3622	13.6911	22.7997	80.3746	15.7674	11.1492	19.6174	49.5093	19.3921	11.196	39.1686	56.2013	4.09226	2.36267	7.28144
SRC CHICKEN	P00523	49.6226	13.6651	0	0	46.9208	12.298	8.69602	8.69602	56.6517	18.315	10.5742	32.3292	69.2056	1.64996	0.952602	2.38414
SRC HUMAN	P12931	27.0575	7.78365	0	0	53.8272	3.67576	2.59916	2.59916	41.1156	11.3847	6.57296	27.6895	48.0025	5.82321	3.36203	12.1311
STARD3NL	O95772	71.9804	0.194606	0.137607	0.27036	85.0119	1.66025	1.17397	1.95296	74.6676	18.4056	10.6265	24.6501	78.9442	11.726	6.76998	14.8535
STK10	O94804	29.2506	3.43362	2.42793	11.7386	70.023	6.26447	4.42965	8.9463	61.9446	16.404	9.47085	26.4817	69.3934	7.60113	4.38852	10.9537
STK17A	Q9UEE5	61.8838	6.53155	4.6185	10.5545	83.9718	12.0246	8.5027	14.3199	56.7934	39.2444	22.6578	69.1003	79.9808	19.2851	11.1343	24.1122
STK3	Q13188	45.0272	3.91256	2.7666	8.68933	81.4876	5.14697	3.63945	6.31626	69.3739	24.5316	14.1634	35.3615	77.427	6.91831	3.99429	8.93527
STK38L	Q9Y2H1	32.8226	0.595011	0.420736	1.81281	51.5468	11.756	8.31273	22.8064	47.2906	10.7433	6.20267	22.7177	55.019	0.906881	0.523588	1.64831
STX18	Q9P2W9	54.0607	3.29051	2.32674	6.0867	63.5875	2.85007	2.0153	4.48212	39.9978	11.5548	6.67116	28.8886	49.1548	9.44226	5.45149	19.2092
SYK	P43405	18.2849	6.52699	4.61528	35.696	40.2123	3.01116	2.12921	7.48815	29.09	15.5419	8.97311	53.4269	44.0719	2.16423	1.24952	4.91067
TAOK1	Q7L7X3	42.1346	4.60085	3.25329	10.9194	61.004	3.52151	2.49008	5.77258	56.1251	27.5977	15.9335	49.1718	72.9449	14.4802	8.36015	19.8509
TAOK2	Q9UL54	41.8855	8.9862	6.35421	21.4542	74.8019	3.92632	2.77633	5.24895	77.3343	19.8849	11.4806	25.7129	78.8589	6.97331	4.02604	8.84277
TAOK3	Q9H2K8	84.7263	2.9847	2.1105	3.52275	98.0774	4.15285	2.93651	4.23426	64.0787	14.3776	8.30089	22.4374	78.2038	22.235	12.8374	28.4321
TEC	P42680	97.516	4.60607	3.25698	4.7234	91.6846	5.85844	4.14254	6.38978	78.692	17.1561	9.90506	21.8015	89.6123	10.8714	6.27662	12.1316
TGFBR1	P36897	28.6635	9.37482	6.629	32.7065	52.7783	13.9651	9.87483	26.46	64.5484	19.9229	11.5025	30.8651	65.572	2.69061	1.55342	4.10328
TMEM106B	Q9NUM4	105.698	2.74092	1.93813	2.59316	97.5634	12.0024	8.48699	12.3022	36.933	15.0234	8.67375	40.6774	46.8461	4.95606	2.86139	10.5795
TNIK	Q9UKE5	69.7666	4.85401	3.4323	6.95749	87.3356	8.67745	6.13588	9.93575	55.7045	17.2966	9.98618	31.0506	83.6531	13.7933	7.96355	16.4887
TNK2	Q07912	107.592	20.6428	14.5967	19.1863	108.685	10.3811	7.34052	9.55154	84.2662	28.7947	16.6246	34.1711	94.9169	10.2628	5.92521	10.8124
TRIM29	Q14134	26.013	5.30527	3.75139	20.3947	44.807	6.22093	4.39886	13.8838	47.8889	13.1812	7.61015	27.5245	49.3682	0.692433	0.399776	1.40259
TRRAP	Q9Y4A5	15.3069	5.45453	3.85693	35.6345	28.2402	7.38683	5.22328	26.1572	30.9333	9.81576	5.66713	31.732	43.6469	4.56639	2.63641	10.4621
TTK	P33981	49.2095	19.219	13.5899	39.0554	73.7893	17.4595	12.3458	23.6613	28.5342	8.89774	5.13711	31.1828	45.6394	2.64558	1.52743	5.79671
TTN	Q8WZ42	93.5465	4.1287	2.91943	4.41353	109.229	6.08607	4.3035	5.57185	60.1878	13.5181	7.80468	22.4599	79.4772	6.69098	3.86304	8.41875
ULK3	Q6PHR2	48.7439	15.4761	10.9432	31.7497	72.3405	10.8197	7.65069	14.9566	59.3417	18.7699	10.8368	31.6301	74.3431	12.2523	7.07386	16.4807
XPO5	Q9HAV4	91.0777	3.11591	2.20328	3.42116	102.809	3.0585	2.16269	2.97494	63.4359	10.9955	6.34824	17.3332	81.9989	8.97822	5.18357	10.9492
YAP1	P46937	14.5947	6.60555	4.67083	45.26	58.7774	5.5013	3.89001	9.35954	39.4542	12.6075	7.27893	31.9547	51.4017	1.21987	0.704294	2.37322
YES1	P07947	45.3013	5.01029	3.54281	11.0599	72.5795	10.2041	7.2154	14.0592	88.5241	28.9375	16.7071	32.6888	85.613	10.4587	6.03832	12.2162
ZAK	Q9NYL2	97.8378	14.8834	10.5242	15.2124	100.486	1.14954	0.812851	1.14399	88.2836	14.6125	8.43651	16.5517	96.2636	6.4167	3.70468	6.66576
