# Supplementary material for: Characterization of the Src-regulated kinome identifies SGK1 as a key mediator of Src-induced transformation
Source: Nat Commun. 2019 Jan 17;10:296. doi: 10.1038/s41467-018-08154-1 (PMC6336867; doi:10.1038/s41467-018-08154-1)
Supplement: Supplementary file 8 — Supplementary Data 5 [file 41467_2018_8154_MOESM8_ESM.xlsx]

## Sheet: Supplementary Data 5
Supplementary Data 5. Comparison of target dependencies under 2D and 3D growth conditions.
The numbers in column B indicate relative acini size of MCF-10A_Src cells transfected with different siRNA SMARTpools as indicated in column A, expressed relative to the value of non-targeting control, which was arbitrarily set at 100. The numbers in column C and D are 2D viability results extracted from Supplementary Data 4.
	Viability below 25%
	Viability between 25-50%
	Viability between 50-75%
	Viability between 75-100
	Viability between 100-110
	Viability above 110
All changing	3D (very small acini set at 25, small acini set at 45, larger than control set at 110)	2D (-EGF)	2D (+EGF)
MAPK1	45	22.3601	23.0851
RPS6KA4	25	23.8296	36.7492
TRRAP	25	28.2402	43.6469
RPL34	25	28.8204	23.6819
PDPK1	25	30.0218	46.1354
MARK4	45	31.5348	30.0565
mTOR	25	32.8352	43.1523
PTK2	25	33.3881	54.7908
AKT2	45	33.7339	52.3632
RON	45	36.3787	53.959
SYK	45	40.2123	44.0719
BRAF	45	43.8616	49.9394
MAPK14	45	44.2414	60.7558
AURKB	45	44.5842	55.5824
CSNK1D	45	44.8564	65.1695
CDK6	45	46.6551	64.6814
HNRNPH3	25	49.8558	54.8188
DDR1	45	51.7588	36.8745
CDK5	45	52.1321	83.4321
HIPK3	45	54.3739	67.1399
AKT1	45	55.3255	47.5428
CHEK1	45	56.9674	53.7512
LIMK1	45	57.5634	61.1873
EIF2AK1	45	57.6124	73.6896
CLK3	45	59.0791	77.9533
EPHB2	45	59.5537	70.0594
SHC1	25	59.7696	43.8636
SIK1	45	62.2948	64.3582
IKBKE	45	66.2593	58.2537
PDE4D	110	67.5246	73.0079
LATS1	45	69.7822	63.4379
STK10	45	70.023	69.3934
CAMK2D	45	70.6279	61.8409
RPS6KA1	45	71.9697	74.0585
CHUK	45	72.5634	81.2595
MAP3K6	45	74.6884	102.41
ADCK5	45	74.7812	77.9486
SIK3	45	76.6738	80.0667
BMPR1A	45	78.6632	84.306
BMPR2	45	80.1786	94.8816
SMG1	45	80.3746	56.2013
PRKD1	45	82.0008	102.352
EPHA2	45	82.0665	103.482
EPHA5	45	84.3285	105.629
PRKCQ	45	84.5673	97.1899
ICK	45	85.1282	82.4668
CDK12	45	87.3232	74.7732
FER	45	88.2409	77.4255
BMP2k	45	88.3993	95.7829
CSNK1G3	45	90.1242	92.4671
CAMK2G	45	90.8513	89.5869
LIMK2	45	93.6001	72.8243
DAPK1	45	95.5053	74.6482
SGK1	45	96.5913	97.9397
PTPN14	110	97.8018	89.0951
ABL2	45	98.8561	89.485
LATS2	45	101.777	81.787
PTK2B	45	103.378	72.9465
PAK7	45	103.586	81.1067
NEK1	45	104.153	83.8543
MAST3	45	106.295	76.4836
TNK2	45	108.685	94.9169
NEK7	45	109.407	80.0419
MAP4k5	110	110.394	94.5447
DSP	110	117.951	72.2632
